# Supplementary material for: Cognitive, Behavioral, and Sensory Profile of Pallister–Killian Syndrome: A Prospective Study of 22 Individuals
Source: Genes (Basel). 2022 Feb 16;13(2):356. doi: 10.3390/genes13020356 (PMC8872298; doi:10.3390/genes13020356)
Supplement: Supplementary file 1 [file genes-13-00356-s001.zip]

Archive with 1 entries (1 files):
- genes-1557687-SI.pdf
